# Supplementary material for: Establishment and Validation of CyberKnife Irradiation in a Syngeneic Glioblastoma Mouse Model
Source: Cancers (Basel). 2021 Jul 8;13(14):3416. doi: 10.3390/cancers13143416 (PMC8303959; doi:10.3390/cancers13143416)
Supplement: Supplementary file 1 [file cancers-13-03416-s001.zip]

Archive with 1 entries (1 files):
- cancers-1241072-supplementary.pdf
